# Supplementary material for: Mycelium-Based Composites Using Minimally Processed Industrial Hemp Biomass: Impact of Species and Feedstock Ratio on Mechanical Performance Compared to Polystyrene Packaging
Source: Polymers (Basel). 2026 Feb 3;18(3):400. doi: 10.3390/polym18030400 (PMC12899536; doi:10.3390/polym18030400)
Supplement: Supplementary file 1 [file polymers-18-00400-s001.zip]

Archive with 1 entries (1 files):
- polymers-4103915-supplementary.pdf
